# Supplementary material for: Enhancer of polycomb coordinates multiple signaling pathways to promote both cyst and germline stem cell differentiation in the Drosophila adult testis
Source: PLoS Genet. 2017 Feb 14;13(2):e1006571. doi: 10.1371/journal.pgen.1006571 (PMC5308785; doi:10.1371/journal.pgen.1006571)
Supplement: S1 Table — (XLSX) [file pgen.1006571.s013.xlsx]

## Sheet: Sheet1
S1 Table: Overlapping genes between ChIP-seq and RNA-seq [upregulated in E(Pc) knockdown testes] data sets.
140up
AGO1
AP-1gamma
APC4
ATPCL
Aats-ala
Aats-arg
Aats-asn
Aats-asp
Aats-cys
Aats-gln
Aats-glupro
Aats-gly
Aats-ile
Aats-lys
Abl
AcCoAS
Acn
Actn
Adar
Adf1
Ady43A
Aef1
Ahcy13
Amun
Apc
Ark
Arp66B
Arp8
Art1
Art4
Art7
Art8
Atac1
Atg13
Atg18
Atg4
Atg9
Atu
Aut1
Axn
Axud1
B52
BG4
BRWD3
Bap
Bap170
Bap55
Bap60
Bgb
BicD
Bin1
Br140
Brca2
Brd8
Bre1
Brf
Bsg
Bsg25D
BthD
Bub3
BubR1
Bx42
CAP-D2
CASK
CCS
CD98hc
CG10013
CG10068
CG10083
CG10098
CG10147
CG10151
CG10188
CG1021
CG10222
CG1024
CG10262
CG10286
CG10340
CG10405
CG10445
CG10462
CG10543
CG10555
CG10585
CG10631
CG10641
CG10741
CG10777
CG10778
CG10802
CG10874
CG10880
CG10889
CG10914
CG10915
CG10916
CG10933
CG10948
CG10990
CG11030
CG11089
CG11095
CG11122
CG11123
CG11138
CG11170
CG11180
CG11188
CG11208
CG11210
CG11255
CG11263
CG11266
CG11284
CG1129
CG11306
CG11367
CG11376
CG11388
CG11399
CG11403
CG11412
CG11417
CG11436
CG11448
CG11454
CG11456
CG11555
CG11560
CG11583
CG11593
CG11596
CG11638
CG11695
CG11750
CG11753
CG11755
CG11790
CG11811
CG11837
CG11851
CG11859
CG11866
CG11873
CG11874
CG11875
CG11943
CG11964
CG11970
CG11980
CG12010
CG12054
CG12081
CG12112
CG12129
CG12155
CG12173
CG12182
CG12204
CG12236
CG12299
CG12301
CG12316
CG1233
CG12391
CG12424
CG12428
CG12567
CG12608
CG12703
CG12728
CG12772
CG12773
CG12818
CG12851
CG12877
CG12909
CG12948
CG13001
CG13014
CG13025
CG13096
CG13097
CG13117
CG13192
CG13366
CG13384
CG1347
CG13472
CG13531
CG1354
CG13550
CG13568
CG13604
CG13625
CG13671
CG13690
CG13741
CG13773
CG13813
CG13850
CG13890
CG13900
CG13936
CG14102
CG14216
CG14220
CG14222
CG14286
CG14299
CG14306
CG14408
CG14425
CG14434
CG14438
CG14442
CG14450
CG14478
CG14544
CG14545
CG14561
CG14614
CG14630
CG14646
CG14647
CG14657
CG14683
CG14710
CG14764
CG14803
CG14805
CG14860
CG14905
CG1492
CG14962
CG14965
CG15027
CG15083
CG15084
CG15160
CG15220
CG1523
CG15237
CG1529
CG15317
CG15356
CG15436
CG15438
CG15439
CG15440
CG15443
CG15484
CG1550
CG15514
CG15618
CG15717
CG15730
CG15735
CG15738
CG15744
CG15747
CG15771
CG1578
CG15914
CG15930
CG1646
CG1657
CG1671
CG16718
CG16742
CG1677
CG16868
CG16892
CG16941
CG16952
CG16985
CG16989
CG17002
CG17019
CG17068
CG17162
CG17163
CG17168
CG17209
CG17233
CG17294
CG1737
CG17370
CG17385
CG1749
CG1750
CG17508
CG17598
CG17734
CG17829
CG17840
CG1785
CG1789
CG17912
CG18012
CG18048
CG1824
CG18273
CG18292
CG18316
CG1847
CG18528
CG18766
CG1894
CG1910
CG1951
CG1965
CG1968
CG2004
CG2025
CG2116
CG2129
CG2144
CG2182
CG2186
CG2199
CG2217
CG2246
CG2247
CG2263
CG2469
CG2519
CG2540
CG2614
CG2662
CG2678
CG2685
CG2691
CG2701
CG2747
CG2807
CG2811
CG2818
CG2875
CG2889
CG2909
CG2911
CG2918
CG2924
CG2938
CG2941
CG2982
CG2991
CG30020
CG3008
CG30085
CG30185
CG30349
CG30372
CG3038
CG30383
CG30389
CG30394
CG30421
CG30424
CG30493
CG3071
CG31048
CG31125
CG31223
CG31249
CG31251
CG31301
CG31342
CG31344
CG31365
CG31368
CG31381
CG31510
CG3160
CG31688
CG31712
CG3194
CG3198
CG32038
CG32075
CG32113
CG32221
CG32243
CG3227
CG32344
CG3238
CG32428
CG32452
CG3253
CG32533
CG32625
CG32699
CG32756
CG32772
CG32810
CG3287
CG33052
CG33082
CG3309
CG33116
CG33229
CG3326
CG33298
CG33494
CG3362
CG33649
CG3368
CG3402
CG34039
CG3409
CG34126
CG34132
CG34140
CG34149
CG34250
CG3430
CG34334
CG3436
CG34401
CG34408
CG34449
CG3511
CG3523
CG3527
CG3532
CG3542
CG3548
CG3605
CG3632
CG3634
CG3638
CG3679
CG3680
CG3704
CG3711
CG3726
CG3776
CG3797
CG3815
CG3817
CG3847
CG3862
CG3918
CG3995
CG4041
CG4045
CG4049
CG4050
CG4074
CG4078
CG4119
CG4203
CG4210
CG42231
CG42238
CG42245
CG42255
CG42340
CG42342
CG42359
CG42503
CG42526
CG42533
CG42569
CG42575
CG42588
CG42724
CG4278
CG4281
CG4294
CG4318
CG4332
CG4334
CG4360
CG4362
CG4407
CG4424
CG4542
CG4553
CG4554
CG4610
CG4619
CG4645
CG4747
CG4749
CG4751
CG4806
CG4813
CG4853
CG4854
CG4887
CG4949
CG4951
CG4973
CG4996
CG5003
CG5004
CG5033
CG5059
CG5087
CG5116
CG5118
CG5126
CG5131
CG5149
CG5198
CG5199
CG5235
CG5290
CG5337
CG5439
CG5522
CG5591
CG5592
CG5599
CG5674
CG5705
CG5706
CG5720
CG5745
CG5757
CG5776
CG5800
CG5808
CG5815
CG5828
CG5853
CG5872
CG5880
CG5902
CG5924
CG5941
CG6066
CG6073
CG6144
CG6145
CG6182
CG6194
CG6204
CG6227
CG6236
CG6241
CG6299
CG6325
CG6364
CG6379
CG6401
CG6422
CG6490
CG6498
CG6509
CG6522
CG6540
CG6607
CG6617
CG6621
CG6654
CG6659
CG6689
CG6695
CG6726
CG6729
CG6746
CG6791
CG6805
CG6841
CG6950
CG6967
CG7006
CG7029
CG7033
CG7044
CG7065
CG7071
CG7112
CG7133
CG7146
CG7168
CG7175
CG7262
CG7265
CG7280
CG7326
CG7338
CG7358
CG7369
CG7372
CG7456
CG7457
CG7466
CG7504
CG7518
CG7564
CG7600
CG7686
CG7728
CG7741
CG7744
CG7747
CG7787
CG7789
CG7791
CG7818
CG7837
CG7840
CG7845
CG7879
CG7928
CG7943
CG7956
CG8027
CG8032
CG8064
CG8078
CG8079
CG8108
CG8132
CG8134
CG8142
CG8149
CG8159
CG8173
CG8184
CG8191
CG8199
CG8206
CG8243
CG8247
CG8270
CG8289
CG8290
CG8370
CG8386
CG8389
CG8405
CG8414
CG8460
CG8486
CG8490
CG8611
CG8668
CG8726
CG8745
CG8771
CG8783
CG8833
CG8866
CG8915
CG8929
CG8944
CG8949
CG8950
CG9044
CG9086
CG9114
CG9125
CG9135
CG9143
CG9203
CG9205
CG9215
CG9246
CG9247
CG9253
CG9302
CG9304
CG9346
CG9386
CG9436
CG9467
CG9577
CG9630
CG9634
CG9667
CG9715
CG9727
CG9769
CG9772
CG9784
CG9791
CG9821
CG9849
CG9902
CG9915
CG9940
CG9941
CG9987
CG9996
COQ7
CR42549
CSN3
CSN8
CTCF
Caf1
Caf1-180
CalpA
Cap
Cas
Cbp80
Cctgamma
Cdk7
Cdk9
Cen
Cenp-C
Cfp1
Chi
CkIIalpha-i1
CkIIalpha-i3
Clbn
CoRest
Cog3
Cp190
Cpsf160
Cpsf73
Crag
CrebB-17A
CstF-50
CstF-64
Cul-4
CycD
DIP2
DNA-ligI
DNApol-alpha180
DNApol-gamma35
Dak1
Dbp45A
Dbp73D
Dcp1
Dcr-2
Deaf1
Dek
Df31
Dhap-at
Dhpr
Dip3
Dlic
Doa
Dok
Dp
Dp1
Dph5
Dref
Drep-2
E(var)3-9
ECSIT
EDTP
ERR
Eaf
Eap
Edc3
Edem1
Ef1alpha100E
EfTuM
EloA
Elp1
Elp3
EndoG
Ercc1
FBX011
FK506-bp1
Fak56D
Fatp
Fcp1
Fibp
Fit2
G-ialpha65A
G-salpha60A
G9a
GAPsec
GIIIspla2
Gap1
Gas41
Gen
Gie
Girdin
GlcT-1
Gmer
Gpdh
Gpo-1
Gprk2
Grip75
Gs1l
Gug
H
HDAC4
HERC2
HLH106
HP4
HP5
Hakai
Hcs
Hdac3
Hel25E
Hem
Hil
HipHop
Hira
Hlc
Hmt4-20
Hmu
Hr39
Hr96
Hs6st
Hsromega
Ilk
InR
IntS10
IntS4
IntS6
IntS8
Ipk2
Irbp
Ire1
Irp-1A
Jarid2
JhI-1
JhI-21
KH1
KLHL18
Kdm2
Keap1
Klp31E
Kul
L
LBR
LSm7
LanB1
Lis-1
Lrr47
Lrrk
MAPk-Ak2
MED14
MED16
MED17
MED19
MED25
MED30
MED4
MED7
MED8
MEP-1
MESR4
MESR6
MKP-4
MRG15
MTA1-like
MTF-1
Mad
Mad1
Madm
Magi
Map60
Mcm3
Mcm5
Mcm7
Med
Mef2
Meics
Mekk1
Met
Mfe2
Mgat1
Mhcl
Mi-2
Mio
Mipp2
Mkk4
Mkp
Mnn1
Mnt
Mo25
Mob2
Moca-cyp
Mocs2
Mppe
Mtor
Myo95E
Myt1
NELF-B
NTPase
Naa60
Nak
Ndc80
Nelf-A
Neu3
Nf-YC
Nhe3
Nipped-B
Nmd3
Nmt
Nop60B
Nrg
Ntf-2
Nufip
Nup107
Nup133
Nup153
Nup214
Nup50
Nurf-38
Nxf3
Ocrl
Oga
Ogg1
Opbp
Orc5
Orct2
Ote
PCID2
PEK
PMCA
POSH
PSR
Pak
Pak3
Papst2
Pat1
Patr-1
Pbp95
Pc
Pde8
Pep
Pez
Pfrx
Pi3K21B
Pi3K92E
Pitslre
Pka-C1
Pli
Plod
Pnn
Pp1-87B
Pp1alpha-96A
Pp4-19C
PpV
Ppcs
PrBP
Prat
Pros28.1
Pros35
Prosap
Prosbeta5
Prp8
Psf2
Psf3
Ptp69D
Pxn
Pxt
R
RASSF8
Rab10
Rab6
Rad51C
Rae1
RagC
RanBPM
Ras85D
Rassf
Rat1
Rbcn-3B
Rbf
Rbf2
Rbm13
Rbp2
Rcd5
RecQ5
Rel
Reps
Rev1
RfC38
RfC4
Rga
RhoBTB
RhoGAP1A
RhoGAP93B
RhoGEF2
RhoGEF4
Ric
Rich
Rlb1
Rlip
Rm62
Rnp4F
Roc1a
RpI1
RpI135
RpII140
RpII33
RpIII128
RpL34a
RpLP0-like
RpS15Ab
Rpb5
Rpd3
Rpp30
Rpt3
Rrp1
Rrp46
Rs1
SA
SC35
SH3PX1
SIDL
SMC1
SMC2
SRm160
Saf-B
Saf6
Sap30
Sas-4
Sas10
Scamp
ScpX
Sec16
Seipin
SelD
Sfmbt
Sin3A
Sirt7
SmB
SmE
Snap24
Snx16
SoYb
Socs16D
Sos
Sox14
Spargel
Spc105R
Spc25
Spindly
Spn6
Spps
Spred
Spt-I
Spt20
Spt5
Spt6
Spx
Sra-1
Sras
Src42A
Src64B
Srp68
Sry-alpha
Sry-beta
Ssadh
Ssb-c31a
Ssdp
Su(P)
Su(dx)
Su(var)2-HP2
Su(var)3-3
Su(z)12
SuUR
Sug
Sur-8
Surf6
Sxl
Sym
Syt14
Syx13
Syx1A
T-cp1
TBPH
TH1
Taf6
Tak1
Tal
Tango10
Tango6
Tao-1
Tbp
Tcp-1eta
Tcp-1zeta
TfIIEalpha
Tfb1
Tfb4
Tgt
Thiolase
Tis11
Top2
Top3alpha
Top3beta
Tor
Traf6
Trf4-1
Trn
Trn-SR
Trs23
Tsp26A
Tsp3A
U2A
U4-U6-60K
UBL3
Uba2
Ucp4A
Uhg1
Uhg2
Ulp1
Unc-76
Use1
Utx
Uvrag
Vang
Vap-33-1
Vha68-1
Vinc
Vps16A
Vps33B
Vps36
Vps45
WDR79
Wdr82
XNP
Xe7
Xpd
YT521-B
ZAP3
a6
aPKC
achi
ade2
aft
alpha-Man-I
alpha-Man-II
alpha-Man-IIb
alpha-Spec
alphaCop
ana3
ari-1
ari-2
asf1
ast
asun
bab1
babo
baz
bbx
beta'Cop
beta3GalTII
beta4GalNAcTA
betaCop
betaInt-nu
bigmax
blos1
boca
bonsai
botv
brat
brm
bru
bru-3
bs
bsf
btz
bves
c(3)G
c11.1
c12.2
ca
cactin
caz
cdc2c
cdc2rk
cdm
cert
cg
chico
chif
ck
cnk
cno
cos
cp309
cpa
cpb
crn
crol
crp
csw
cutlet
cyp33
dah
defl
dgt3
dik
disp
dj-1beta
dlg1
dnc
dom
dor
dos
dpa
dpr19
dre4
dsd
dup
dwg
dx
e(r)
e(y)1
e(y)3
eIF2B-alpha
eIF2B-beta
eIF2B-epsilon
eIF4AIII
eIF4E-6
east
ebd1
ecd
egg
egh
emb
enok
esc
ewg
exd
faf
fbl6
fd68A
fl(2)d
fliI
frtz
fs(1)K10
fs(1)Yb
fs(1)h
fu
fu2
fwe
gcl
gek
gho
glo
gp210
grau
gry
gw
h
hang
hay
hd
hdm
hep
hfw
hoip
hop
hpo
hrg
hyx
iPLA2-VIA
icln
ico
ik2
insc
ird1
jing
jumu
kat80
katanin-60
kcc
kel
kis
kto
kz
l(1)1Bi
l(1)G0020
l(1)G0222
l(1)G0289
l(2)01289
l(2)05714
l(2)34Fd
l(2)35Bc
l(2)35Df
l(2)NC136
l(2)gl
l(2)k01209
l(2)k05819
l(2)k16918
l(3)04053
l(3)72Ab
l(3)76BDm
l(3)L1231
l(3)j2D3
l(3)psg2
lark
larp
lawc
lic
lid
lig3
lin
lute
mRpL2
mRpL22
mRpL32
mRpL37
mRpL39
mRpL41
mRpL44
mRpL48
mRpL49
mRpL9
mRpS29
mago
mbc
mbt
mei-38
mei-41
mei-9
mi
mib1
mip120
mip130
mit(1)15
mld
mle
mnb
mod(mdg4)
mof
moi
mop
mor
morgue
mre11
mri
msl-1
msl-3
msn
mtTFB2
mu2
mura
mus101
mus205
mus209
mus301
mus81
mute
muted
mxc
mys
ncd
nclb
ncm
nito
nkd
nocte
noi
nonA-l
norpA
nos
not
ns3
nxf2
oaf
okr
osa
oxt
p
p115
p53
pUf68
pan
pch2
pcx
pds5
pen
pgant3
pgant5
phl
phr
pic
pit
pkaap
plexB
plx
pod1
polybromo
pon
prod
psq
pst
ptip
put
pzg
qkr54B
qkr58E-1
qkr58E-2
qless
qm
r
r-l
rad50
raps
raptor
ras
rasp
rb
rdgBbeta
rec
rg
rictor
rno
rod
rok
row
rtGEF
sav
sba
scaf6
scat
sced
schlank
scramb1
sda
sdk
sec13
sec15
sec3
sec5
sfl
sgl
shot
shtd
shu
skd
slv
smg
smid
smo
sn
snama
snf
sol
spen
spict
spin
spn-E
sqd
sqz
ssp2
ssx
stau
sti
stmA
stv
stwl
su(f)
su(w[a])
sut1
tankyrase
tatl
tay
tef
tefu
tej
tex
tgo
thr
tko
tkv
tlk
tmod
tomosyn
tor
trio
trr
trus
tst
tsu
tth
ttm50
tty
tub
tum
tyf
unc
unc-119
unk
usp
vap
vav
vimar
vir
vls
wapl
wcd
wda
wdb
wde
wdn
wge
wkd
woc
wts
wuho
x16
xmas-2
yemalpha
ytr
zf30C
zfh1
zwilch
