# Supplementary material for: Enhancer of polycomb coordinates multiple signaling pathways to promote both cyst and germline stem cell differentiation in the Drosophila adult testis
Source: PLoS Genet. 2017 Feb 14;13(2):e1006571. doi: 10.1371/journal.pgen.1006571 (PMC5308785; doi:10.1371/journal.pgen.1006571)
Supplement: S2 Table — (XLSX) [file pgen.1006571.s014.xlsx]

## Sheet: Sheet1
S2 Table: Overlap genes between ChIP-seq and RNA-seq [downregulated in E(Pc) knockdown testes] data sets.
Ack
Aldh-III
Arp53D
CG10026
CG10616
CG10623
CG10694
CG10754
CG10960
CG11035
CG11137
CG11333
CG11357
CG11597
CG11629
CG11698
CG11835
CG11880
CG12321
CG1275
CG12783
CG12896
CG13255
CG13602
CG14244
CG14260
CG14483
CG14610
CG14834
CG14933
CG14968
CG15208
CG15213
CG15362
CG15435
CG15710
CG1648
CG17118
CG17260
CG17600
CG17625
CG17648
CG17816
CG18173
CG18193
CG1907
CG2224
CG2453
CG2767
CG30103
CG30161
CG30427
CG30487
CG31139
CG31220
CG31231
CG31360
CG31467
CG31516
CG31549
CG31679
CG32085
CG32161
CG3223
CG32262
CG32263
CG32301
CG32582
CG3313
CG33293
CG33926
CG34029
CG3408
CG34200
CG34279
CG34315
CG42486
CG42535
CG42536
CG42554
CG42592
CG42634
CG42635
CG4662
CG5155
CG5500
CG5653
CG6083
CG6084
CG6125
CG6153
CG6907
CG6980
CG7045
CG7046
CG7048
CG7276
CG7582
CG8204
CG8353
CG8378
CG8379
CG8853
CG9008
CG9030
CG9406
CG9796
Cap-G
Der-1
Der-2
Gp150
Gr59a
Hmgcr
Indy
Lac
Liprin-gamma
Mipp1
Mrtf
Nep2
Ntf-2r
Ntl
Pal1
Pka-R2
Rabex-5
Rcd2
Rfx
SP1029
Sgt
Syt12
Taz
Tmhs
Traf4
UbcD10
Ubi-p63E
Unc-115a
cn
decay
dmrt93B
e(y)2b
imd
l(1)G0193
lat
mRpL51
mei-S332
net
park
pncr011:3L
qtc
regucalcin
rho
rho-6
robl37BC
sea
skpB
so
tok
