# Supplementary material for: Enhancer of polycomb coordinates multiple signaling pathways to promote both cyst and germline stem cell differentiation in the Drosophila adult testis
Source: PLoS Genet. 2017 Feb 14;13(2):e1006571. doi: 10.1371/journal.pgen.1006571 (PMC5308785; doi:10.1371/journal.pgen.1006571)
Supplement: S3 Table — (XLSX) [file pgen.1006571.s015.xlsx]

## Sheet: Sheet1
S3 Table: Ontology analysis of overlap genes between ChIP-seq and RNA-seq [upregulated in E(Pc) knockdown testes] data sets.
GO term	Description	P-value	FDR q-value	Enrichment (N, B, n, b)	Genes
GO:0090304	nucleic acid metabolic process	3.43e-64	2.15e-60	2.70 (12402,948,1408,291)	[+] Show genes
GO:0006139	nucleobase-containing compound metabolic process	1.89e-57	5.94e-54	2.41 (12402,1163,1408,318)	[+] Show genes
GO:0046483	heterocycle metabolic process	5.6e-55	1.17e-51	2.33 (12402,1219,1408,323)	[+] Show genes
GO:0009987	cellular process	1.47e-54	2.32e-51	1.40 (12402,5978,1408,951)	[+] Show genes
GO:0006725	cellular aromatic compound metabolic process	3.38e-53	4.24e-50	2.28 (12402,1263,1408,327)	[+] Show genes
GO:1901360	organic cyclic compound metabolic process	3.49e-52	3.65e-49	2.24 (12402,1305,1408,332)	[+] Show genes
GO:0016070	RNA metabolic process	1.4e-46	1.25e-43	2.68 (12402,721,1408,219)	[+] Show genes
GO:0050789	regulation of biological process	3.35e-44	2.63e-41	1.62 (12402,3206,1408,589)	[+] Show genes
GO:0050794	regulation of cellular process	2.81e-42	1.96e-39	1.64 (12402,2967,1408,552)	[+] Show genes
GO:0044260	cellular macromolecule metabolic process	3.49e-42	2.19e-39	1.70 (12402,2600,1408,502)	[+] Show genes
GO:0065007	biological regulation	6.51e-42	3.72e-39	1.56 (12402,3525,1408,624)	[+] Show genes
GO:0044763	single-organism cellular process	5.04e-40	2.64e-37	1.53 (12402,3678,1408,638)	[+] Show genes
GO:0071840	cellular component organization or biogenesis	3.52e-39	1.7e-36	1.77 (12402,2150,1408,431)	[+] Show genes
GO:0060255	regulation of macromolecule metabolic process	5.33e-39	2.39e-36	2.00 (12402,1419,1408,322)	[+] Show genes
GO:0010468	regulation of gene expression	1.27e-38	5.32e-36	2.16 (12402,1099,1408,270)	[+] Show genes
GO:0051171	regulation of nitrogen compound metabolic process	2.18e-37	8.56e-35	2.14 (12402,1097,1408,267)	[+] Show genes
GO:0016043	cellular component organization	2.34e-37	8.64e-35	1.75 (12402,2128,1408,423)	[+] Show genes
GO:0048869	cellular developmental process	2.17e-35	7.57e-33	1.89 (12402,1561,1408,335)	[+] Show genes
GO:0019222	regulation of metabolic process	4.13e-35	1.37e-32	1.88 (12402,1579,1408,337)	[+] Show genes
GO:0032502	developmental process	4.54e-34	1.43e-31	1.61 (12402,2681,1408,490)	[+] Show genes
GO:0044767	single-organism developmental process	5.42e-34	1.62e-31	1.63 (12402,2579,1408,476)	[+] Show genes
GO:0080090	regulation of primary metabolic process	3.53e-33	1.01e-30	1.90 (12402,1459,1408,314)	[+] Show genes
GO:0031323	regulation of cellular metabolic process	3.73e-33	1.02e-30	1.89 (12402,1466,1408,315)	[+] Show genes
GO:0019219	regulation of nucleobase-containing compound metabolic process	5.25e-33	1.37e-30	2.14 (12402,979,1408,238)	[+] Show genes
GO:0051252	regulation of RNA metabolic process	1.82e-31	4.56e-29	2.14 (12402,933,1408,227)	[+] Show genes
GO:0006396	RNA processing	2.66e-31	6.43e-29	2.88 (12402,400,1408,131)	[+] Show genes
GO:0044237	cellular metabolic process	2.71e-31	6.29e-29	1.48 (12402,3547,1408,594)	[+] Show genes
GO:0010556	regulation of macromolecule biosynthetic process	1.5e-30	3.36e-28	2.10 (12402,970,1408,231)	[+] Show genes
GO:2000112	regulation of cellular macromolecule biosynthetic process	2.5e-30	5.42e-28	2.10 (12402,967,1408,230)	[+] Show genes
GO:0009889	regulation of biosynthetic process	6.08e-30	1.27e-27	2.05 (12402,1022,1408,238)	[+] Show genes
GO:0031326	regulation of cellular biosynthetic process	1.38e-29	2.8e-27	2.04 (12402,1021,1408,237)	[+] Show genes
GO:0048518	positive regulation of biological process	1.02e-28	2e-26	1.97 (12402,1129,1408,252)	[+] Show genes
GO:0044699	single-organism process	2.24e-28	4.26e-26	1.33 (12402,5116,1408,774)	[+] Show genes
GO:0048522	positive regulation of cellular process	2e-26	3.7e-24	2.00 (12402,981,1408,223)	[+] Show genes
GO:0048519	negative regulation of biological process	8.55e-25	1.53e-22	1.91 (12402,1084,1408,235)	[+] Show genes
GO:0006355	regulation of transcription, DNA-templated	2.6e-24	4.53e-22	2.04 (12402,857,1408,198)	[+] Show genes
GO:2001141	regulation of RNA biosynthetic process	2.6e-24	4.41e-22	2.04 (12402,857,1408,198)	[+] Show genes
GO:1903506	regulation of nucleic acid-templated transcription	2.6e-24	4.29e-22	2.04 (12402,857,1408,198)	[+] Show genes
GO:0048523	negative regulation of cellular process	2.54e-23	4.08e-21	1.95 (12402,948,1408,210)	[+] Show genes
GO:0016071	mRNA metabolic process	8.98e-23	1.41e-20	2.80 (12402,311,1408,99)	[+] Show genes
GO:0043170	macromolecule metabolic process	9.96e-23	1.53e-20	1.43 (12402,3181,1408,517)	[+] Show genes
GO:0043933	macromolecular complex subunit organization	6.11e-22	9.14e-20	2.20 (12402,600,1408,150)	[+] Show genes
GO:0048583	regulation of response to stimulus	6.89e-22	1.01e-19	1.99 (12402,832,1408,188)	[+] Show genes
GO:0022402	cell cycle process	2e-21	2.85e-19	2.19 (12402,595,1408,148)	[+] Show genes
GO:0033554	cellular response to stress	2.01e-21	2.81e-19	2.31 (12402,508,1408,133)	[+] Show genes
GO:0034641	cellular nitrogen compound metabolic process	2.41e-21	3.29e-19	1.60 (12402,1850,1408,336)	[+] Show genes
GO:0009966	regulation of signal transduction	3.01e-21	4.02e-19	2.14 (12402,639,1408,155)	[+] Show genes
GO:0006259	DNA metabolic process	8.21e-21	1.07e-18	2.95 (12402,248,1408,83)	[+] Show genes
GO:0006996	organelle organization	2.5e-20	3.2e-18	1.81 (12402,1079,1408,222)	[+] Show genes
GO:0051128	regulation of cellular component organization	7.45e-20	9.35e-18	2.07 (12402,665,1408,156)	[+] Show genes
GO:0044238	primary metabolic process	8.34e-20	1.03e-17	1.35 (12402,3764,1408,578)	[+] Show genes
GO:0010646	regulation of cell communication	1.1e-19	1.32e-17	2.01 (12402,723,1408,165)	[+] Show genes
GO:0023051	regulation of signaling	1.1e-19	1.3e-17	2.01 (12402,723,1408,165)	[+] Show genes
GO:0006397	mRNA processing	1.39e-19	1.62e-17	2.79 (12402,268,1408,85)	[+] Show genes
GO:0043412	macromolecule modification	1.68e-19	1.92e-17	1.83 (12402,1002,1408,208)	[+] Show genes
GO:0051716	cellular response to stimulus	9.41e-19	1.05e-16	2.12 (12402,578,1408,139)	[+] Show genes
GO:0030154	cell differentiation	9.66e-19	1.06e-16	1.99 (12402,713,1408,161)	[+] Show genes
GO:0022008	neurogenesis	1.52e-18	1.64e-16	2.14 (12402,551,1408,134)	[+] Show genes
GO:0010604	positive regulation of macromolecule metabolic process	4.47e-18	4.76e-16	2.18 (12402,510,1408,126)	[+] Show genes
GO:0008380	RNA splicing	1.04e-17	1.09e-15	2.85 (12402,229,1408,74)	[+] Show genes
GO:1903047	mitotic cell cycle process	3.36e-17	3.46e-15	2.38 (12402,366,1408,99)	[+] Show genes
GO:0009893	positive regulation of metabolic process	3.83e-17	3.88e-15	2.08 (12402,559,1408,132)	[+] Show genes
GO:0000375	RNA splicing, via transesterification reactions	6.92e-17	6.9e-15	2.83 (12402,221,1408,71)	[+] Show genes
GO:0006807	nitrogen compound metabolic process	1.25e-16	1.23e-14	1.47 (12402,2126,1408,356)	[+] Show genes
GO:0006464	cellular protein modification process	2.13e-16	2.06e-14	1.77 (12402,943,1408,190)	[+] Show genes
GO:0036211	protein modification process	2.13e-16	2.03e-14	1.77 (12402,943,1408,190)	[+] Show genes
GO:0050793	regulation of developmental process	2.76e-16	2.59e-14	1.95 (12402,659,1408,146)	[+] Show genes
GO:0016570	histone modification	4.29e-16	3.96e-14	3.26 (12402,146,1408,54)	[+] Show genes
GO:0016569	covalent chromatin modification	4.29e-16	3.91e-14	3.26 (12402,146,1408,54)	[+] Show genes
GO:0000377	RNA splicing, via transesterification reactions with bulged adenosine as nucleophile	4.54e-16	4.08e-14	2.79 (12402,218,1408,69)	[+] Show genes
GO:0000398	mRNA splicing, via spliceosome	4.54e-16	4.02e-14	2.79 (12402,218,1408,69)	[+] Show genes
GO:0031325	positive regulation of cellular metabolic process	5.01e-16	4.37e-14	2.07 (12402,527,1408,124)	[+] Show genes
GO:0071704	organic substance metabolic process	6e-16	5.16e-14	1.29 (12402,4089,1408,600)	[+] Show genes
GO:0022412	cellular process involved in reproduction in multicellular organism	7.27e-16	6.17e-14	1.97 (12402,622,1408,139)	[+] Show genes
GO:0048856	anatomical structure development	1.11e-15	9.3e-14	1.57 (12402,1496,1408,267)	[+] Show genes
GO:0006357	regulation of transcription from RNA polymerase II promoter	1.54e-15	1.27e-13	2.14 (12402,456,1408,111)	[+] Show genes
GO:0048513	animal organ development	1.06e-14	8.62e-13	1.92 (12402,629,1408,137)	[+] Show genes
GO:0022414	reproductive process	1.34e-14	1.08e-12	1.65 (12402,1126,1408,211)	[+] Show genes
GO:0034660	ncRNA metabolic process	1.81e-14	1.44e-12	2.92 (12402,172,1408,57)	[+] Show genes
GO:0051173	positive regulation of nitrogen compound metabolic process	3.54e-14	2.78e-12	2.23 (12402,363,1408,92)	[+] Show genes
GO:0044702	single organism reproductive process	3.63e-14	2.81e-12	1.72 (12402,909,1408,178)	[+] Show genes
GO:0006950	response to stress	3.95e-14	3.02e-12	1.67 (12402,1033,1408,196)	[+] Show genes
GO:0018193	peptidyl-amino acid modification	3.97e-14	3e-12	2.68 (12402,210,1408,64)	[+] Show genes
GO:0040008	regulation of growth	5.21e-14	3.9e-12	2.37 (12402,297,1408,80)	[+] Show genes
GO:0006325	chromatin organization	1.69e-13	1.25e-11	2.18 (12402,372,1408,92)	[+] Show genes
GO:0048638	regulation of developmental growth	2.55e-13	1.86e-11	2.57 (12402,223,1408,65)	[+] Show genes
GO:0006974	cellular response to DNA damage stimulus	3.66e-13	2.64e-11	2.37 (12402,279,1408,75)	[+] Show genes
GO:0006351	transcription, DNA-templated	7.27e-13	5.19e-11	3.12 (12402,127,1408,45)	[+] Show genes
GO:0097659	nucleic acid-templated transcription	7.27e-13	5.13e-11	3.12 (12402,127,1408,45)	[+] Show genes
GO:0034654	nucleobase-containing compound biosynthetic process	9.23e-13	6.44e-11	2.20 (12402,341,1408,85)	[+] Show genes
GO:0051641	cellular localization	1.36e-12	9.41e-11	1.89 (12402,558,1408,120)	[+] Show genes
GO:1901991	negative regulation of mitotic cell cycle phase transition	1.82e-12	1.24e-10	3.42 (12402,98,1408,38)	[+] Show genes
GO:1901988	negative regulation of cell cycle phase transition	1.82e-12	1.23e-10	3.42 (12402,98,1408,38)	[+] Show genes
GO:0048468	cell development	1.83e-12	1.22e-10	1.95 (12402,497,1408,110)	[+] Show genes
GO:0018205	peptidyl-lysine modification	1.86e-12	1.23e-10	3.19 (12402,116,1408,42)	[+] Show genes
GO:0010948	negative regulation of cell cycle process	1.91e-12	1.25e-10	3.29 (12402,107,1408,40)	[+] Show genes
GO:0040029	regulation of gene expression, epigenetic	2.25e-12	1.46e-10	3.34 (12402,103,1408,39)	[+] Show genes
GO:0010647	positive regulation of cell communication	2.32e-12	1.49e-10	2.26 (12402,300,1408,77)	[+] Show genes
GO:0023056	positive regulation of signaling	2.32e-12	1.47e-10	2.26 (12402,300,1408,77)	[+] Show genes
GO:0045935	positive regulation of nucleobase-containing compound metabolic process	2.64e-12	1.66e-10	2.22 (12402,318,1408,80)	[+] Show genes
GO:0051276	chromosome organization	2.78e-12	1.73e-10	2.55 (12402,207,1408,60)	[+] Show genes
GO:0010628	positive regulation of gene expression	2.82e-12	1.73e-10	2.19 (12402,330,1408,82)	[+] Show genes
GO:0051239	regulation of multicellular organismal process	2.98e-12	1.82e-10	1.81 (12402,642,1408,132)	[+] Show genes
GO:0051726	regulation of cell cycle	3.74e-12	2.26e-10	2.20 (12402,320,1408,80)	[+] Show genes
GO:0010557	positive regulation of macromolecule biosynthetic process	4.31e-12	2.58e-10	2.21 (12402,315,1408,79)	[+] Show genes
GO:1902531	regulation of intracellular signal transduction	4.94e-12	2.93e-10	2.27 (12402,287,1408,74)	[+] Show genes
GO:0051960	regulation of nervous system development	4.95e-12	2.9e-10	2.32 (12402,270,1408,71)	[+] Show genes
GO:0045930	negative regulation of mitotic cell cycle	7.44e-12	4.33e-10	3.17 (12402,111,1408,40)	[+] Show genes
GO:0009967	positive regulation of signal transduction	8.7e-12	5.01e-10	2.29 (12402,273,1408,71)	[+] Show genes
GO:0044087	regulation of cellular component biogenesis	9.8e-12	5.6e-10	2.39 (12402,240,1408,65)	[+] Show genes
GO:0045786	negative regulation of cell cycle	1.26e-11	7.12e-10	3.03 (12402,122,1408,42)	[+] Show genes
GO:0032268	regulation of cellular protein metabolic process	1.34e-11	7.5e-10	2.00 (12402,418,1408,95)	[+] Show genes
GO:0009653	anatomical structure morphogenesis	1.38e-11	7.67e-10	1.59 (12402,1033,1408,187)	[+] Show genes
GO:0006281	DNA repair	2.52e-11	1.39e-09	2.89 (12402,134,1408,44)	[+] Show genes
GO:0008152	metabolic process	2.66e-11	1.45e-09	1.22 (12402,4618,1408,638)	[+] Show genes
GO:0051246	regulation of protein metabolic process	3.26e-11	1.76e-09	1.95 (12402,443,1408,98)	[+] Show genes
GO:0051254	positive regulation of RNA metabolic process	3.99e-11	2.14e-09	2.19 (12402,293,1408,73)	[+] Show genes
GO:0018130	heterocycle biosynthetic process	4.09e-11	2.18e-09	2.01 (12402,395,1408,90)	[+] Show genes
GO:0009891	positive regulation of biosynthetic process	4.46e-11	2.35e-09	2.06 (12402,359,1408,84)	[+] Show genes
GO:0031328	positive regulation of cellular biosynthetic process	4.46e-11	2.33e-09	2.06 (12402,359,1408,84)	[+] Show genes
GO:0048477	oogenesis	4.54e-11	2.36e-09	2.40 (12402,220,1408,60)	[+] Show genes
GO:0007292	female gamete generation	4.54e-11	2.34e-09	2.40 (12402,220,1408,60)	[+] Show genes
GO:1901362	organic cyclic compound biosynthetic process	4.89e-11	2.5e-09	1.97 (12402,421,1408,94)	[+] Show genes
GO:0010564	regulation of cell cycle process	5.06e-11	2.56e-09	2.53 (12402,188,1408,54)	[+] Show genes
GO:1903311	regulation of mRNA metabolic process	5.75e-11	2.89e-09	3.48 (12402,81,1408,32)	[+] Show genes
GO:0043484	regulation of RNA splicing	6.46e-11	3.22e-09	3.55 (12402,77,1408,31)	[+] Show genes
GO:0010629	negative regulation of gene expression	7.01e-11	3.46e-09	2.04 (12402,362,1408,84)	[+] Show genes
GO:1901990	regulation of mitotic cell cycle phase transition	7.56e-11	3.71e-09	2.81 (12402,138,1408,44)	[+] Show genes
GO:1901987	regulation of cell cycle phase transition	7.56e-11	3.68e-09	2.81 (12402,138,1408,44)	[+] Show genes
GO:0044707	single-multicellular organism process	1.08e-10	5.21e-09	1.51 (12402,1238,1408,212)	[+] Show genes
GO:2000026	regulation of multicellular organismal development	1.34e-10	6.4e-09	1.90 (12402,460,1408,99)	[+] Show genes
GO:0019438	aromatic compound biosynthetic process	1.58e-10	7.53e-09	1.99 (12402,386,1408,87)	[+] Show genes
GO:0033036	macromolecule localization	1.59e-10	7.5e-09	1.92 (12402,436,1408,95)	[+] Show genes
GO:0000075	cell cycle checkpoint	1.64e-10	7.69e-09	3.11 (12402,102,1408,36)	[+] Show genes
GO:0007346	regulation of mitotic cell cycle	1.7e-10	7.93e-09	2.39 (12402,210,1408,57)	[+] Show genes
GO:0032989	cellular component morphogenesis	1.96e-10	9.06e-09	1.93 (12402,425,1408,93)	[+] Show genes
GO:0007281	germ cell development	2e-10	9.19e-09	2.16 (12402,285,1408,70)	[+] Show genes
GO:0048584	positive regulation of response to stimulus	2.66e-10	1.21e-08	2.00 (12402,365,1408,83)	[+] Show genes
GO:0010605	negative regulation of macromolecule metabolic process	3e-10	1.35e-08	1.88 (12402,460,1408,98)	[+] Show genes
GO:1902680	positive regulation of RNA biosynthetic process	3.81e-10	1.71e-08	2.15 (12402,283,1408,69)	[+] Show genes
GO:0045893	positive regulation of transcription, DNA-templated	3.81e-10	1.7e-08	2.15 (12402,283,1408,69)	[+] Show genes
GO:1903508	positive regulation of nucleic acid-templated transcription	3.81e-10	1.69e-08	2.15 (12402,283,1408,69)	[+] Show genes
GO:0050684	regulation of mRNA processing	3.9e-10	1.71e-08	3.50 (12402,73,1408,29)	[+] Show genes
GO:0048024	regulation of mRNA splicing, via spliceosome	4.35e-10	1.9e-08	3.57 (12402,69,1408,28)	[+] Show genes
GO:0009892	negative regulation of metabolic process	5e-10	2.17e-08	1.85 (12402,477,1408,100)	[+] Show genes
GO:0045927	positive regulation of growth	6.3e-10	2.71e-08	2.84 (12402,121,1408,39)	[+] Show genes
GO:0034470	ncRNA processing	7.93e-10	3.39e-08	2.91 (12402,112,1408,37)	[+] Show genes
GO:0003006	developmental process involved in reproduction	8.08e-10	3.43e-08	1.69 (12402,674,1408,129)	[+] Show genes
GO:0051129	negative regulation of cellular component organization	1.41e-09	5.93e-08	2.81 (12402,119,1408,38)	[+] Show genes
GO:0032774	RNA biosynthetic process	1.5e-09	6.28e-08	2.31 (12402,210,1408,55)	[+] Show genes
GO:0007093	mitotic cell cycle checkpoint	1.89e-09	7.84e-08	3.10 (12402,91,1408,32)	[+] Show genes
GO:0051172	negative regulation of nitrogen compound metabolic process	2.1e-09	8.67e-08	2.02 (12402,318,1408,73)	[+] Show genes
GO:0010608	posttranscriptional regulation of gene expression	2.3e-09	9.42e-08	2.69 (12402,131,1408,40)	[+] Show genes
GO:0051649	establishment of localization in cell	2.38e-09	9.71e-08	1.78 (12402,510,1408,103)	[+] Show genes
GO:1902275	regulation of chromatin organization	2.45e-09	9.91e-08	3.27 (12402,78,1408,29)	[+] Show genes
GO:0010558	negative regulation of macromolecule biosynthetic process	4.02e-09	1.62e-07	2.05 (12402,292,1408,68)	[+] Show genes
GO:2000113	negative regulation of cellular macromolecule biosynthetic process	4.02e-09	1.61e-07	2.05 (12402,292,1408,68)	[+] Show genes
GO:0007389	pattern specification process	4.85e-09	1.93e-07	1.86 (12402,412,1408,87)	[+] Show genes
GO:0050896	response to stimulus	5.6e-09	2.21e-07	1.40 (12402,1527,1408,243)	[+] Show genes
GO:0016573	histone acetylation	5.68e-09	2.23e-07	3.42 (12402,67,1408,26)	[+] Show genes
GO:1902533	positive regulation of intracellular signal transduction	6.72e-09	2.62e-07	2.53 (12402,146,1408,42)	[+] Show genes
GO:0045595	regulation of cell differentiation	8.65e-09	3.35e-07	2.04 (12402,285,1408,66)	[+] Show genes
GO:0051963	regulation of synapse assembly	8.87e-09	3.42e-07	2.88 (12402,101,1408,33)	[+] Show genes
GO:0006475	internal protein amino acid acetylation	1.18e-08	4.51e-07	3.32 (12402,69,1408,26)	[+] Show genes
GO:0018394	peptidyl-lysine acetylation	1.18e-08	4.48e-07	3.32 (12402,69,1408,26)	[+] Show genes
GO:0018393	internal peptidyl-lysine acetylation	1.18e-08	4.45e-07	3.32 (12402,69,1408,26)	[+] Show genes
GO:0051247	positive regulation of protein metabolic process	1.23e-08	4.62e-07	2.28 (12402,193,1408,50)	[+] Show genes
GO:0009890	negative regulation of biosynthetic process	1.49e-08	5.58e-07	1.99 (12402,301,1408,68)	[+] Show genes
GO:0031327	negative regulation of cellular biosynthetic process	1.49e-08	5.55e-07	1.99 (12402,301,1408,68)	[+] Show genes
GO:0006417	regulation of translation	1.54e-08	5.68e-07	2.77 (12402,108,1408,34)	[+] Show genes
GO:0006473	protein acetylation	1.67e-08	6.14e-07	3.27 (12402,70,1408,26)	[+] Show genes
GO:0051093	negative regulation of developmental process	1.98e-08	7.22e-07	2.34 (12402,173,1408,46)	[+] Show genes
GO:0034248	regulation of cellular amide metabolic process	1.99e-08	7.22e-07	2.45 (12402,151,1408,42)	[+] Show genes
GO:0008104	protein localization	2.12e-08	7.64e-07	1.84 (12402,392,1408,82)	[+] Show genes
GO:0045934	negative regulation of nucleobase-containing compound metabolic process	2.2e-08	7.88e-07	2.05 (12402,267,1408,62)	[+] Show genes
GO:0032270	positive regulation of cellular protein metabolic process	2.28e-08	8.13e-07	2.29 (12402,185,1408,48)	[+] Show genes
GO:0050807	regulation of synapse organization	2.73e-08	9.69e-07	2.56 (12402,131,1408,38)	[+] Show genes
GO:0008283	cell proliferation	3.18e-08	1.12e-06	2.51 (12402,137,1408,39)	[+] Show genes
GO:0006399	tRNA metabolic process	3.32e-08	1.16e-06	2.90 (12402,91,1408,30)	[+] Show genes
GO:0008582	regulation of synaptic growth at neuromuscular junction	3.4e-08	1.19e-06	2.84 (12402,96,1408,31)	[+] Show genes
GO:0048639	positive regulation of developmental growth	3.42e-08	1.19e-06	2.79 (12402,101,1408,32)	[+] Show genes
GO:0031324	negative regulation of cellular metabolic process	4.29e-08	1.48e-06	1.80 (12402,411,1408,84)	[+] Show genes
GO:1902589	single-organism organelle organization	4.75e-08	1.63e-06	1.78 (12402,425,1408,86)	[+] Show genes
GO:0000381	regulation of alternative mRNA splicing, via spliceosome	4.77e-08	1.63e-06	3.30 (12402,64,1408,24)	[+] Show genes
GO:0016458	gene silencing	5.41e-08	1.84e-06	2.97 (12402,83,1408,28)	[+] Show genes
GO:1904396	regulation of neuromuscular junction development	7.56e-08	2.55e-06	2.76 (12402,99,1408,31)	[+] Show genes
GO:0051253	negative regulation of RNA metabolic process	8.69e-08	2.92e-06	2.03 (12402,252,1408,58)	[+] Show genes
GO:0007059	chromosome segregation	9.53e-08	3.18e-06	2.68 (12402,105,1408,32)	[+] Show genes
GO:0006366	transcription from RNA polymerase II promoter	1.15e-07	3.81e-06	3.27 (12402,62,1408,23)	[+] Show genes
GO:0048813	dendrite morphogenesis	1.19e-07	3.94e-06	2.24 (12402,177,1408,45)	[+] Show genes
GO:0031668	cellular response to extracellular stimulus	1.26e-07	4.14e-06	2.70 (12402,101,1408,31)	[+] Show genes
GO:0060284	regulation of cell development	1.41e-07	4.6e-06	2.06 (12402,231,1408,54)	[+] Show genes
GO:0071496	cellular response to external stimulus	1.55e-07	5.05e-06	2.63 (12402,107,1408,32)	[+] Show genes
GO:0006468	protein phosphorylation	1.78e-07	5.77e-06	1.99 (12402,257,1408,58)	[+] Show genes
GO:0061061	muscle structure development	1.83e-07	5.91e-06	2.33 (12402,151,1408,40)	[+] Show genes
GO:0006793	phosphorus metabolic process	1.92e-07	6.15e-06	1.57 (12402,672,1408,120)	[+] Show genes
GO:0006310	DNA recombination	1.94e-07	6.18e-06	3.28 (12402,59,1408,22)	[+] Show genes
GO:0051241	negative regulation of multicellular organismal process	2.1e-07	6.66e-06	2.27 (12402,163,1408,42)	[+] Show genes
GO:0006913	nucleocytoplasmic transport	2.11e-07	6.65e-06	2.94 (12402,78,1408,26)	[+] Show genes
GO:0051169	nuclear transport	2.11e-07	6.62e-06	2.94 (12402,78,1408,26)	[+] Show genes
GO:0043543	protein acylation	2.19e-07	6.83e-06	2.75 (12402,93,1408,29)	[+] Show genes
GO:0009886	post-embryonic animal morphogenesis	2.2e-07	6.83e-06	1.76 (12402,406,1408,81)	[+] Show genes
GO:0007276	gamete generation	2.37e-07	7.33e-06	1.86 (12402,322,1408,68)	[+] Show genes
GO:0031401	positive regulation of protein modification process	2.49e-07	7.67e-06	2.47 (12402,125,1408,35)	[+] Show genes
GO:0009267	cellular response to starvation	2.74e-07	8.39e-06	2.67 (12402,99,1408,30)	[+] Show genes
GO:0031669	cellular response to nutrient levels	2.74e-07	8.35e-06	2.67 (12402,99,1408,30)	[+] Show genes
GO:0009968	negative regulation of signal transduction	2.9e-07	8.8e-06	2.00 (12402,242,1408,55)	[+] Show genes
GO:0046578	regulation of Ras protein signal transduction	2.93e-07	8.83e-06	2.53 (12402,115,1408,33)	[+] Show genes
GO:0022607	cellular component assembly	2.99e-07	8.99e-06	1.59 (12402,614,1408,111)	[+] Show genes
GO:0006260	DNA replication	3.11e-07	9.3e-06	3.12 (12402,65,1408,23)	[+] Show genes
GO:0051056	regulation of small GTPase mediated signal transduction	3.36e-07	1e-05	2.48 (12402,121,1408,34)	[+] Show genes
GO:0043414	macromolecule methylation	3.75e-07	1.11e-05	2.80 (12402,85,1408,27)	[+] Show genes
GO:0031570	DNA integrity checkpoint	3.75e-07	1.11e-05	2.80 (12402,85,1408,27)	[+] Show genes
GO:1902679	negative regulation of RNA biosynthetic process	3.93e-07	1.15e-05	2.00 (12402,238,1408,54)	[+] Show genes
GO:0045892	negative regulation of transcription, DNA-templated	3.93e-07	1.15e-05	2.00 (12402,238,1408,54)	[+] Show genes
GO:1903507	negative regulation of nucleic acid-templated transcription	3.93e-07	1.14e-05	2.00 (12402,238,1408,54)	[+] Show genes
GO:0006796	phosphate-containing compound metabolic process	4.39e-07	1.27e-05	1.56 (12402,668,1408,118)	[+] Show genes
GO:0048858	cell projection morphogenesis	4.57e-07	1.32e-05	1.84 (12402,321,1408,67)	[+] Show genes
GO:0048812	neuron projection morphogenesis	4.57e-07	1.31e-05	1.84 (12402,321,1408,67)	[+] Show genes
GO:0051240	positive regulation of multicellular organismal process	4.75e-07	1.36e-05	2.12 (12402,191,1408,46)	[+] Show genes
GO:0046907	intracellular transport	4.86e-07	1.38e-05	1.79 (12402,354,1408,72)	[+] Show genes
GO:0098813	nuclear chromosome segregation	4.89e-07	1.38e-05	2.83 (12402,81,1408,26)	[+] Show genes
GO:0051965	positive regulation of synapse assembly	5.38e-07	1.52e-05	4.13 (12402,32,1408,15)	[+] Show genes
GO:0051094	positive regulation of developmental process	5.58e-07	1.56e-05	2.11 (12402,192,1408,46)	[+] Show genes
GO:0007010	cytoskeleton organization	6.14e-07	1.71e-05	1.80 (12402,343,1408,70)	[+] Show genes
GO:0000077	DNA damage checkpoint	6.39e-07	1.78e-05	2.79 (12402,82,1408,26)	[+] Show genes
GO:0006289	nucleotide-excision repair	6.88e-07	1.9e-05	4.58 (12402,25,1408,13)	[+] Show genes
GO:0006302	double-strand break repair	7.44e-07	2.05e-05	3.52 (12402,45,1408,18)	[+] Show genes
GO:0051052	regulation of DNA metabolic process	7.44e-07	2.04e-05	3.52 (12402,45,1408,18)	[+] Show genes
GO:0031399	regulation of protein modification process	7.9e-07	2.16e-05	1.96 (12402,243,1408,54)	[+] Show genes
GO:1902750	negative regulation of cell cycle G2/M phase transition	8.18e-07	2.22e-05	2.90 (12402,73,1408,24)	[+] Show genes
GO:0010972	negative regulation of G2/M transition of mitotic cell cycle	8.18e-07	2.21e-05	2.90 (12402,73,1408,24)	[+] Show genes
GO:0007095	mitotic G2 DNA damage checkpoint	1.05e-06	2.83e-05	2.94 (12402,69,1408,23)	[+] Show genes
GO:0031572	G2 DNA damage checkpoint	1.05e-06	2.82e-05	2.94 (12402,69,1408,23)	[+] Show genes
GO:0048585	negative regulation of response to stimulus	1.13e-06	3.03e-05	1.85 (12402,290,1408,61)	[+] Show genes
GO:0032259	methylation	1.27e-06	3.37e-05	2.60 (12402,95,1408,28)	[+] Show genes
GO:0032990	cell part morphogenesis	1.29e-06	3.43e-05	1.79 (12402,330,1408,67)	[+] Show genes
GO:0016477	cell migration	1.35e-06	3.56e-05	1.93 (12402,247,1408,54)	[+] Show genes
GO:0007517	muscle organ development	1.38e-06	3.64e-05	2.69 (12402,85,1408,26)	[+] Show genes
GO:0044818	mitotic G2/M transition checkpoint	1.4e-06	3.66e-05	2.89 (12402,70,1408,23)	[+] Show genes
GO:0010389	regulation of G2/M transition of mitotic cell cycle	1.42e-06	3.69e-05	2.75 (12402,80,1408,25)	[+] Show genes
GO:1902749	regulation of cell cycle G2/M phase transition	1.42e-06	3.67e-05	2.75 (12402,80,1408,25)	[+] Show genes
GO:0044773	mitotic DNA damage checkpoint	1.42e-06	3.67e-05	2.82 (12402,75,1408,24)	[+] Show genes
GO:0010648	negative regulation of cell communication	1.42e-06	3.67e-05	1.90 (12402,260,1408,56)	[+] Show genes
GO:0023057	negative regulation of signaling	1.42e-06	3.65e-05	1.90 (12402,260,1408,56)	[+] Show genes
GO:0003002	regionalization	1.62e-06	4.13e-05	1.89 (12402,261,1408,56)	[+] Show genes
GO:0006928	movement of cell or subcellular component	1.76e-06	4.47e-05	1.57 (12402,579,1408,103)	[+] Show genes
GO:0010941	regulation of cell death	1.83e-06	4.64e-05	1.99 (12402,212,1408,48)	[+] Show genes
GO:0045814	negative regulation of gene expression, epigenetic	1.83e-06	4.62e-05	3.48 (12402,43,1408,17)	[+] Show genes
GO:0044774	mitotic DNA integrity checkpoint	1.86e-06	4.66e-05	2.78 (12402,76,1408,24)	[+] Show genes
GO:0048870	cell motility	2.08e-06	5.21e-05	1.88 (12402,263,1408,56)	[+] Show genes
GO:0010212	response to ionizing radiation	2.13e-06	5.31e-05	4.24 (12402,27,1408,13)	[+] Show genes
GO:0071897	DNA biosynthetic process	2.26e-06	5.61e-05	3.98 (12402,31,1408,14)	[+] Show genes
GO:0060968	regulation of gene silencing	2.43e-06	6e-05	2.81 (12402,72,1408,23)	[+] Show genes
GO:0007154	cell communication	2.58e-06	6.35e-05	1.64 (12402,451,1408,84)	[+] Show genes
GO:0009991	response to extracellular stimulus	2.58e-06	6.33e-05	2.12 (12402,166,1408,40)	[+] Show genes
GO:0033043	regulation of organelle organization	2.63e-06	6.43e-05	1.94 (12402,227,1408,50)	[+] Show genes
GO:0016571	histone methylation	2.67e-06	6.51e-05	3.40 (12402,44,1408,17)	[+] Show genes
GO:0000280	nuclear division	3.05e-06	7.4e-05	2.07 (12402,179,1408,42)	[+] Show genes
GO:0065009	regulation of molecular function	3.08e-06	7.45e-05	1.81 (12402,292,1408,60)	[+] Show genes
GO:0010506	regulation of autophagy	3.11e-06	7.49e-05	2.71 (12402,78,1408,24)	[+] Show genes
GO:0043087	regulation of GTPase activity	3.11e-06	7.46e-05	2.71 (12402,78,1408,24)	[+] Show genes
GO:0042327	positive regulation of phosphorylation	3.13e-06	7.46e-05	2.49 (12402,99,1408,28)	[+] Show genes
GO:0042594	response to starvation	3.46e-06	8.22e-05	2.15 (12402,156,1408,38)	[+] Show genes
GO:0045793	positive regulation of cell size	3.56e-06	8.45e-05	4.09 (12402,28,1408,13)	[+] Show genes
GO:0051962	positive regulation of nervous system development	3.61e-06	8.53e-05	2.57 (12402,89,1408,26)	[+] Show genes
GO:0044093	positive regulation of molecular function	3.75e-06	8.81e-05	2.22 (12402,139,1408,35)	[+] Show genes
GO:0030030	cell projection organization	4e-06	9.37e-05	1.67 (12402,401,1408,76)	[+] Show genes
GO:0043067	regulation of programmed cell death	4.13e-06	9.63e-05	2.04 (12402,181,1408,42)	[+] Show genes
GO:0001934	positive regulation of protein phosphorylation	4.22e-06	9.8e-05	2.50 (12402,95,1408,27)	[+] Show genes
GO:0007067	mitotic nuclear division	4.79e-06	0.000111	2.44 (12402,101,1408,28)	[+] Show genes
GO:0001932	regulation of protein phosphorylation	4.83e-06	0.000111	2.09 (12402,164,1408,39)	[+] Show genes
GO:0031667	response to nutrient levels	4.83e-06	0.000111	2.09 (12402,164,1408,39)	[+] Show genes
GO:0006338	chromatin remodeling	4.84e-06	0.000111	2.59 (12402,85,1408,25)	[+] Show genes
GO:0051236	establishment of RNA localization	5.4e-06	0.000123	2.85 (12402,65,1408,21)	[+] Show genes
GO:1903046	meiotic cell cycle process	5.55e-06	0.000126	2.02 (12402,183,1408,42)	[+] Show genes
GO:1904398	positive regulation of neuromuscular junction development	5.79e-06	0.000131	3.95 (12402,29,1408,13)	[+] Show genes
GO:0045887	positive regulation of synaptic growth at neuromuscular junction	5.79e-06	0.000131	3.95 (12402,29,1408,13)	[+] Show genes
GO:0035114	imaginal disc-derived appendage morphogenesis	6.41e-06	0.000144	1.85 (12402,253,1408,53)	[+] Show genes
GO:0051961	negative regulation of nervous system development	6.49e-06	0.000145	2.45 (12402,97,1408,27)	[+] Show genes
GO:0050767	regulation of neurogenesis	6.5e-06	0.000145	2.03 (12402,178,1408,41)	[+] Show genes
GO:0006342	chromatin silencing	6.52e-06	0.000145	3.36 (12402,42,1408,16)	[+] Show genes
GO:0035107	appendage morphogenesis	6.85e-06	0.000152	1.83 (12402,260,1408,54)	[+] Show genes
GO:0051130	positive regulation of cellular component organization	6.89e-06	0.000152	1.95 (12402,203,1408,45)	[+] Show genes
GO:0040014	regulation of multicellular organism growth	7e-06	0.000154	2.73 (12402,71,1408,22)	[+] Show genes
GO:0045175	basal protein localization	7.01e-06	0.000154	6.85 (12402,9,1408,7)	[+] Show genes
GO:0008593	regulation of Notch signaling pathway	7.24e-06	0.000158	2.39 (12402,103,1408,28)	[+] Show genes
GO:0031123	RNA 3'-end processing	7.66e-06	0.000167	3.19 (12402,47,1408,17)	[+] Show genes
GO:0048729	tissue morphogenesis	8.58e-06	0.000186	1.84 (12402,249,1408,52)	[+] Show genes
GO:0042325	regulation of phosphorylation	8.7e-06	0.000188	2.01 (12402,180,1408,41)	[+] Show genes
GO:0072089	stem cell proliferation	9.19e-06	0.000198	4.07 (12402,26,1408,12)	[+] Show genes
GO:0071103	DNA conformation change	9.23e-06	0.000199	2.84 (12402,62,1408,20)	[+] Show genes
GO:0048285	organelle fission	9.82e-06	0.000211	1.98 (12402,187,1408,42)	[+] Show genes
GO:0002009	morphogenesis of an epithelium	1.02e-05	0.000217	1.84 (12402,244,1408,51)	[+] Show genes
GO:0016192	vesicle-mediated transport	1.13e-05	0.000241	1.57 (12402,482,1408,86)	[+] Show genes
GO:0009451	RNA modification	1.2e-05	0.000254	2.89 (12402,58,1408,19)	[+] Show genes
GO:0032784	regulation of DNA-templated transcription, elongation	1.21e-05	0.000256	4.64 (12402,19,1408,10)	[+] Show genes
GO:0007549	dosage compensation	1.21e-05	0.000255	4.64 (12402,19,1408,10)	[+] Show genes
GO:0007307	eggshell chorion gene amplification	1.21e-05	0.000254	4.64 (12402,19,1408,10)	[+] Show genes
GO:0007165	signal transduction	1.26e-05	0.000265	1.40 (12402,915,1408,145)	[+] Show genes
GO:0030261	chromosome condensation	1.31e-05	0.000273	3.20 (12402,44,1408,16)	[+] Show genes
GO:0016072	rRNA metabolic process	1.31e-05	0.000272	3.20 (12402,44,1408,16)	[+] Show genes
GO:0065003	macromolecular complex assembly	1.32e-05	0.000274	1.75 (12402,292,1408,58)	[+] Show genes
GO:0030111	regulation of Wnt signaling pathway	1.38e-05	0.000286	2.56 (12402,79,1408,23)	[+] Show genes
GO:0065008	regulation of biological quality	1.44e-05	0.000296	1.38 (12402,955,1408,150)	[+] Show genes
GO:0035120	post-embryonic appendage morphogenesis	1.45e-05	0.000298	1.82 (12402,247,1408,51)	[+] Show genes
GO:0008361	regulation of cell size	1.57e-05	0.000322	2.75 (12402,64,1408,20)	[+] Show genes
GO:0050658	RNA transport	1.57e-05	0.000321	2.75 (12402,64,1408,20)	[+] Show genes
GO:0050657	nucleic acid transport	1.57e-05	0.00032	2.75 (12402,64,1408,20)	[+] Show genes
GO:2001251	negative regulation of chromosome organization	1.66e-05	0.000336	4.95 (12402,16,1408,9)	[+] Show genes
GO:0000902	cell morphogenesis	1.68e-05	0.00034	2.26 (12402,113,1408,29)	[+] Show genes
GO:0051640	organelle localization	1.91e-05	0.000384	2.02 (12402,161,1408,37)	[+] Show genes
GO:0045132	meiotic chromosome segregation	1.97e-05	0.000396	2.99 (12402,50,1408,17)	[+] Show genes
GO:0010562	positive regulation of phosphorus metabolic process	2.02e-05	0.000403	2.24 (12402,114,1408,29)	[+] Show genes
GO:0045937	positive regulation of phosphate metabolic process	2.02e-05	0.000402	2.24 (12402,114,1408,29)	[+] Show genes
GO:1902807	negative regulation of cell cycle G1/S phase transition	2.06e-05	0.000409	5.42 (12402,13,1408,8)	[+] Show genes
GO:2000134	negative regulation of G1/S transition of mitotic cell cycle	2.06e-05	0.000408	5.42 (12402,13,1408,8)	[+] Show genes
GO:0043085	positive regulation of catalytic activity	2.1e-05	0.000415	2.20 (12402,120,1408,30)	[+] Show genes
GO:0051656	establishment of organelle localization	2.22e-05	0.000436	2.14 (12402,132,1408,32)	[+] Show genes
GO:0043408	regulation of MAPK cascade	2.3e-05	0.000451	2.26 (12402,109,1408,28)	[+] Show genes
GO:0040011	locomotion	2.34e-05	0.000458	1.63 (12402,379,1408,70)	[+] Show genes
GO:0035556	intracellular signal transduction	2.43e-05	0.000475	1.69 (12402,318,1408,61)	[+] Show genes
GO:0042127	regulation of cell proliferation	2.43e-05	0.000473	1.96 (12402,175,1408,39)	[+] Show genes
GO:0033044	regulation of chromosome organization	2.5e-05	0.000484	3.06 (12402,46,1408,16)	[+] Show genes
GO:0051983	regulation of chromosome segregation	2.69e-05	0.000521	3.33 (12402,37,1408,14)	[+] Show genes
GO:1902578	single-organism localization	2.74e-05	0.000528	1.41 (12402,793,1408,127)	[+] Show genes
GO:0022603	regulation of anatomical structure morphogenesis	3.01e-05	0.000578	1.76 (12402,260,1408,52)	[+] Show genes
GO:0097485	neuron projection guidance	3.07e-05	0.000587	1.81 (12402,234,1408,48)	[+] Show genes
GO:0008586	imaginal disc-derived wing vein morphogenesis	3.12e-05	0.000595	3.15 (12402,42,1408,15)	[+] Show genes
GO:0051028	mRNA transport	3.16e-05	0.000601	3.47 (12402,33,1408,13)	[+] Show genes
GO:0006379	mRNA cleavage	3.17e-05	0.000602	4.66 (12402,17,1408,9)	[+] Show genes
GO:0080135	regulation of cellular response to stress	3.3e-05	0.000625	2.34 (12402,94,1408,25)	[+] Show genes
GO:0045944	positive regulation of transcription from RNA polymerase II promoter	3.37e-05	0.000635	1.85 (12402,209,1408,44)	[+] Show genes
GO:0030716	oocyte fate determination	3.57e-05	0.00067	3.64 (12402,29,1408,12)	[+] Show genes
GO:0006277	DNA amplification	3.73e-05	0.000699	4.19 (12402,21,1408,10)	[+] Show genes
GO:0031056	regulation of histone modification	3.81e-05	0.000711	3.88 (12402,25,1408,11)	[+] Show genes
GO:0048640	negative regulation of developmental growth	4.22e-05	0.000786	2.59 (12402,68,1408,20)	[+] Show genes
GO:0080134	regulation of response to stress	4.31e-05	0.000801	1.78 (12402,237,1408,48)	[+] Show genes
GO:0051985	negative regulation of chromosome segregation	4.33e-05	0.000801	5.03 (12402,14,1408,8)	[+] Show genes
GO:0045167	asymmetric protein localization involved in cell fate determination	4.33e-05	0.000799	5.03 (12402,14,1408,8)	[+] Show genes
GO:0033046	negative regulation of sister chromatid segregation	4.33e-05	0.000797	5.03 (12402,14,1408,8)	[+] Show genes
GO:0006367	transcription initiation from RNA polymerase II promoter	4.45e-05	0.000816	2.66 (12402,63,1408,19)	[+] Show genes
GO:0070727	cellular macromolecule localization	4.57e-05	0.000838	1.82 (12402,218,1408,45)	[+] Show genes
GO:0090305	nucleic acid phosphodiester bond hydrolysis	4.59e-05	0.000837	3.37 (12402,34,1408,13)	[+] Show genes
GO:0006479	protein methylation	4.6e-05	0.000837	2.73 (12402,58,1408,18)	[+] Show genes
GO:0008213	protein alkylation	4.6e-05	0.000835	2.73 (12402,58,1408,18)	[+] Show genes
GO:0050790	regulation of catalytic activity	4.73e-05	0.000857	1.75 (12402,251,1408,50)	[+] Show genes
GO:0006999	nuclear pore organization	4.84e-05	0.000874	6.61 (12402,8,1408,6)	[+] Show genes
GO:0090136	epithelial cell-cell adhesion	4.84e-05	0.000872	6.61 (12402,8,1408,6)	[+] Show genes
GO:0007391	dorsal closure	4.84e-05	0.000869	2.29 (12402,96,1408,25)	[+] Show genes
GO:0016319	mushroom body development	4.93e-05	0.000881	2.50 (12402,74,1408,21)	[+] Show genes
GO:0044089	positive regulation of cellular component biogenesis	5.02e-05	0.000896	2.38 (12402,85,1408,23)	[+] Show genes
GO:0016321	female meiosis chromosome segregation	5.33e-05	0.000949	3.52 (12402,30,1408,12)	[+] Show genes
GO:0006418	tRNA aminoacylation for protein translation	5.35e-05	0.000949	3.16 (12402,39,1408,14)	[+] Show genes
GO:0043039	tRNA aminoacylation	5.35e-05	0.000946	3.16 (12402,39,1408,14)	[+] Show genes
GO:0017145	stem cell division	5.57e-05	0.000982	2.42 (12402,80,1408,22)	[+] Show genes
GO:0071702	organic substance transport	5.8e-05	0.00102	1.54 (12402,453,1408,79)	[+] Show genes
GO:0051168	nuclear export	5.83e-05	0.00102	3.00 (12402,44,1408,15)	[+] Show genes
GO:0006403	RNA localization	5.92e-05	0.00104	2.69 (12402,59,1408,18)	[+] Show genes
GO:0007131	reciprocal meiotic recombination	6.15e-05	0.00107	4.00 (12402,22,1408,10)	[+] Show genes
GO:0016310	phosphorylation	6.36e-05	0.00111	1.63 (12402,335,1408,62)	[+] Show genes
GO:0043038	amino acid activation	7.37e-05	0.00128	3.08 (12402,40,1408,14)	[+] Show genes
GO:0008105	asymmetric protein localization	7.83e-05	0.00136	2.94 (12402,45,1408,15)	[+] Show genes
GO:0034243	regulation of transcription elongation from RNA polymerase II promoter	8.35e-05	0.00144	4.70 (12402,15,1408,8)	[+] Show genes
GO:0098727	maintenance of cell number	8.36e-05	0.00144	2.36 (12402,82,1408,22)	[+] Show genes
GO:0019827	stem cell population maintenance	8.36e-05	0.00143	2.36 (12402,82,1408,22)	[+] Show genes
GO:0045664	regulation of neuron differentiation	9.05e-05	0.00155	2.08 (12402,123,1408,29)	[+] Show genes
GO:0006261	DNA-dependent DNA replication	9.19e-05	0.00157	3.18 (12402,36,1408,13)	[+] Show genes
GO:0071822	protein complex subunit organization	9.31e-05	0.00158	1.93 (12402,160,1408,35)	[+] Show genes
GO:0048598	embryonic morphogenesis	9.37e-05	0.00159	1.87 (12402,179,1408,38)	[+] Show genes
GO:1902806	regulation of cell cycle G1/S phase transition	9.77e-05	0.00165	3.83 (12402,23,1408,10)	[+] Show genes
GO:2000045	regulation of G1/S transition of mitotic cell cycle	9.77e-05	0.00165	3.83 (12402,23,1408,10)	[+] Show genes
GO:0090501	RNA phosphodiester bond hydrolysis	9.77e-05	0.00165	3.83 (12402,23,1408,10)	[+] Show genes
GO:0035825	reciprocal DNA recombination	9.77e-05	0.00164	3.83 (12402,23,1408,10)	[+] Show genes
GO:0006364	rRNA processing	0.0001	0.00168	3.01 (12402,41,1408,14)	[+] Show genes
GO:0043068	positive regulation of programmed cell death	0.000103	0.00172	2.45 (12402,72,1408,20)	[+] Show genes
GO:0016331	morphogenesis of embryonic epithelium	0.000103	0.00171	2.16 (12402,106,1408,26)	[+] Show genes
GO:0006323	DNA packaging	0.000104	0.00173	2.76 (12402,51,1408,16)	[+] Show genes
GO:0022618	ribonucleoprotein complex assembly	0.000104	0.00173	2.87 (12402,46,1408,15)	[+] Show genes
GO:0071173	spindle assembly checkpoint	0.000113	0.00187	5.14 (12402,12,1408,7)	[+] Show genes
GO:0071174	mitotic spindle checkpoint	0.000113	0.00186	5.14 (12402,12,1408,7)	[+] Show genes
GO:0031060	regulation of histone methylation	0.000113	0.00186	5.14 (12402,12,1408,7)	[+] Show genes
GO:0007094	mitotic spindle assembly checkpoint	0.000113	0.00185	5.14 (12402,12,1408,7)	[+] Show genes
GO:0045184	establishment of protein localization	0.000126	0.00206	1.67 (12402,274,1408,52)	[+] Show genes
GO:0007294	germarium-derived oocyte fate determination	0.000133	0.00217	3.46 (12402,28,1408,11)	[+] Show genes
GO:0046328	regulation of JNK cascade	0.000137	0.00223	2.81 (12402,47,1408,15)	[+] Show genes
GO:0001654	eye development	0.00014	0.00228	2.00 (12402,132,1408,30)	[+] Show genes
GO:0009798	axis specification	0.000143	0.00231	2.03 (12402,126,1408,29)	[+] Show genes
GO:0032535	regulation of cellular component size	0.000144	0.00232	2.09 (12402,114,1408,27)	[+] Show genes
GO:0007062	sister chromatid cohesion	0.000151	0.00242	3.67 (12402,24,1408,10)	[+] Show genes
GO:0006606	protein import into nucleus	0.000158	0.00254	3.20 (12402,33,1408,12)	[+] Show genes
GO:1902593	single-organism nuclear import	0.000158	0.00253	3.20 (12402,33,1408,12)	[+] Show genes
GO:0007224	smoothened signaling pathway	0.000158	0.00253	3.20 (12402,33,1408,12)	[+] Show genes
GO:0008298	intracellular mRNA localization	0.000164	0.00261	2.58 (12402,58,1408,17)	[+] Show genes
GO:0051057	positive regulation of small GTPase mediated signal transduction	0.000164	0.0026	2.58 (12402,58,1408,17)	[+] Show genes
GO:0046579	positive regulation of Ras protein signal transduction	0.000164	0.00259	2.58 (12402,58,1408,17)	[+] Show genes
GO:0034720	histone H3-K4 demethylation	0.000166	0.00262	8.81 (12402,4,1408,4)	[+] Show genes
GO:0010942	positive regulation of cell death	0.000168	0.00266	2.31 (12402,80,1408,21)	[+] Show genes
GO:0071826	ribonucleoprotein complex subunit organization	0.000173	0.00272	2.66 (12402,53,1408,16)	[+] Show genes
GO:1905269	positive regulation of chromatin organization	0.000173	0.00272	3.01 (12402,38,1408,13)	[+] Show genes
GO:0015031	protein transport	0.000177	0.00278	1.67 (12402,264,1408,50)	[+] Show genes
GO:0010639	negative regulation of organelle organization	0.000179	0.00279	2.75 (12402,48,1408,15)	[+] Show genes
GO:0007166	cell surface receptor signaling pathway	0.000179	0.00279	1.57 (12402,347,1408,62)	[+] Show genes
GO:0035023	regulation of Rho protein signal transduction	0.000192	0.00299	3.34 (12402,29,1408,11)	[+] Show genes
GO:0007423	sensory organ development	0.000196	0.00304	1.70 (12402,238,1408,46)	[+] Show genes
GO:0051301	cell division	0.000214	0.00331	1.96 (12402,135,1408,30)	[+] Show genes
GO:0051170	nuclear import	0.000219	0.00338	3.11 (12402,34,1408,12)	[+] Show genes
GO:0002252	immune effector process	0.00022	0.00339	2.61 (12402,54,1408,16)	[+] Show genes
GO:2000816	negative regulation of mitotic sister chromatid separation	0.000221	0.00339	4.74 (12402,13,1408,7)	[+] Show genes
GO:1902100	negative regulation of metaphase/anaphase transition of cell cycle	0.000221	0.00339	4.74 (12402,13,1408,7)	[+] Show genes
GO:0030201	heparan sulfate proteoglycan metabolic process	0.000221	0.00338	4.74 (12402,13,1408,7)	[+] Show genes
GO:0045841	negative regulation of mitotic metaphase/anaphase transition	0.000221	0.00337	4.74 (12402,13,1408,7)	[+] Show genes
GO:0015012	heparan sulfate proteoglycan biosynthetic process	0.000221	0.00336	4.74 (12402,13,1408,7)	[+] Show genes
GO:0033048	negative regulation of mitotic sister chromatid segregation	0.000221	0.00335	4.74 (12402,13,1408,7)	[+] Show genes
GO:0009047	dosage compensation by hyperactivation of X chromosome	0.000221	0.00334	4.74 (12402,13,1408,7)	[+] Show genes
GO:0031577	spindle checkpoint	0.000221	0.00334	4.74 (12402,13,1408,7)	[+] Show genes
GO:0032200	telomere organization	0.000226	0.0034	3.52 (12402,25,1408,10)	[+] Show genes
GO:0000723	telomere maintenance	0.000226	0.00339	3.52 (12402,25,1408,10)	[+] Show genes
GO:0007314	oocyte anterior/posterior axis specification	0.000226	0.00338	3.52 (12402,25,1408,10)	[+] Show genes
GO:0032872	regulation of stress-activated MAPK cascade	0.000231	0.00345	2.70 (12402,49,1408,15)	[+] Show genes
GO:0070302	regulation of stress-activated protein kinase signaling cascade	0.000231	0.00344	2.70 (12402,49,1408,15)	[+] Show genes
GO:0051964	negative regulation of synapse assembly	0.000233	0.00347	2.94 (12402,39,1408,13)	[+] Show genes
GO:1904397	negative regulation of neuromuscular junction development	0.000233	0.00346	2.94 (12402,39,1408,13)	[+] Show genes
GO:0045886	negative regulation of synaptic growth at neuromuscular junction	0.000233	0.00345	2.94 (12402,39,1408,13)	[+] Show genes
GO:0048609	multicellular organismal reproductive process	0.00024	0.00354	1.48 (12402,458,1408,77)	[+] Show genes
GO:1905268	negative regulation of chromatin organization	0.000256	0.00377	4.15 (12402,17,1408,8)	[+] Show genes
GO:0051784	negative regulation of nuclear division	0.000256	0.00376	4.15 (12402,17,1408,8)	[+] Show genes
GO:0002376	immune system process	0.000257	0.00378	1.69 (12402,234,1408,45)	[+] Show genes
GO:0022604	regulation of cell morphogenesis	0.000269	0.00394	1.85 (12402,162,1408,34)	[+] Show genes
GO:0045451	pole plasm oskar mRNA localization	0.000272	0.00398	3.23 (12402,30,1408,11)	[+] Show genes
GO:0002682	regulation of immune system process	0.000278	0.00405	1.74 (12402,208,1408,41)	[+] Show genes
GO:0015931	nucleobase-containing compound transport	0.000278	0.00405	2.29 (12402,77,1408,20)	[+] Show genes
GO:0006909	phagocytosis	0.000297	0.00431	1.74 (12402,202,1408,40)	[+] Show genes
GO:0033045	regulation of sister chromatid segregation	0.0003	0.00433	3.02 (12402,35,1408,12)	[+] Show genes
GO:0031935	regulation of chromatin silencing	0.000307	0.00444	2.74 (12402,45,1408,14)	[+] Show genes
GO:0060249	anatomical structure homeostasis	0.000313	0.00451	2.09 (12402,101,1408,24)	[+] Show genes
GO:0043410	positive regulation of MAPK cascade	0.000315	0.00452	2.32 (12402,72,1408,19)	[+] Show genes
GO:0007480	imaginal disc-derived leg morphogenesis	0.000319	0.00458	2.45 (12402,61,1408,17)	[+] Show genes
GO:0040007	growth	0.000323	0.00462	1.78 (12402,183,1408,37)	[+] Show genes
GO:0006271	DNA strand elongation involved in DNA replication	0.000323	0.00461	6.29 (12402,7,1408,5)	[+] Show genes
GO:0022616	DNA strand elongation	0.000323	0.0046	6.29 (12402,7,1408,5)	[+] Show genes
GO:0006897	endocytosis	0.000345	0.0049	1.61 (12402,285,1408,52)	[+] Show genes
GO:0044765	single-organism transport	0.000373	0.00529	1.36 (12402,726,1408,112)	[+] Show genes
GO:0007017	microtubule-based process	0.000375	0.0053	1.55 (12402,335,1408,59)	[+] Show genes
GO:0040018	positive regulation of multicellular organism growth	0.000375	0.0053	2.59 (12402,51,1408,15)	[+] Show genes
GO:0001763	morphogenesis of a branching structure	0.000375	0.00529	2.59 (12402,51,1408,15)	[+] Show genes
GO:0008033	tRNA processing	0.000375	0.00527	2.59 (12402,51,1408,15)	[+] Show genes
GO:0017148	negative regulation of translation	0.000375	0.00526	2.59 (12402,51,1408,15)	[+] Show genes
GO:0000819	sister chromatid segregation	0.000379	0.00531	3.13 (12402,31,1408,11)	[+] Show genes
GO:0006400	tRNA modification	0.000382	0.00533	3.60 (12402,22,1408,9)	[+] Show genes
GO:0001709	cell fate determination	0.000393	0.00548	1.94 (12402,127,1408,28)	[+] Show genes
GO:0060446	branching involved in open tracheal system development	0.000396	0.0055	2.68 (12402,46,1408,14)	[+] Show genes
GO:0007167	enzyme linked receptor protein signaling pathway	0.000398	0.00551	1.87 (12402,146,1408,31)	[+] Show genes
GO:2000369	regulation of clathrin-dependent endocytosis	0.000399	0.00552	4.40 (12402,14,1408,7)	[+] Show genes
GO:0007411	axon guidance	0.000401	0.00554	1.68 (12402,225,1408,43)	[+] Show genes
GO:0034504	protein localization to nucleus	0.000403	0.00556	2.94 (12402,36,1408,12)	[+] Show genes
GO:0019094	pole plasm mRNA localization	0.000403	0.00554	2.94 (12402,36,1408,12)	[+] Show genes
GO:0007316	pole plasm RNA localization	0.000403	0.00553	2.94 (12402,36,1408,12)	[+] Show genes
GO:0060811	intracellular mRNA localization involved in anterior/posterior axis specification	0.000407	0.00557	2.79 (12402,41,1408,13)	[+] Show genes
GO:0051179	localization	0.00041	0.00559	1.21 (12402,1740,1408,240)	[+] Show genes
GO:0035239	tube morphogenesis	0.000432	0.00589	1.80 (12402,166,1408,34)	[+] Show genes
GO:0010631	epithelial cell migration	0.00045	0.00612	1.86 (12402,147,1408,31)	[+] Show genes
GO:1902580	single-organism cellular localization	0.000451	0.00612	1.71 (12402,206,1408,40)	[+] Show genes
GO:0006405	RNA export from nucleus	0.00047	0.00637	3.26 (12402,27,1408,10)	[+] Show genes
GO:0046620	regulation of organ growth	0.000473	0.00639	2.54 (12402,52,1408,15)	[+] Show genes
GO:0016049	cell growth	0.000479	0.00646	2.20 (12402,80,1408,20)	[+] Show genes
GO:0007476	imaginal disc-derived wing morphogenesis	0.000484	0.00651	1.72 (12402,200,1408,39)	[+] Show genes
GO:0045926	negative regulation of growth	0.000499	0.00669	2.11 (12402,92,1408,22)	[+] Show genes
GO:0048749	compound eye development	0.000533	0.00713	1.93 (12402,123,1408,27)	[+] Show genes
GO:0000226	microtubule cytoskeleton organization	0.000534	0.00714	1.75 (12402,181,1408,36)	[+] Show genes
GO:0007076	mitotic chromosome condensation	0.000565	0.00754	3.45 (12402,23,1408,9)	[+] Show genes
GO:0030036	actin cytoskeleton organization	0.000585	0.00779	1.90 (12402,130,1408,28)	[+] Show genes
GO:0006376	mRNA splice site selection	0.00059	0.00783	4.80 (12402,11,1408,6)	[+] Show genes
GO:0007184	SMAD protein import into nucleus	0.00059	0.00782	4.80 (12402,11,1408,6)	[+] Show genes
GO:0000018	regulation of DNA recombination	0.00059	0.0078	4.80 (12402,11,1408,6)	[+] Show genes
GO:0009948	anterior/posterior axis specification	0.000629	0.0083	2.26 (12402,70,1408,18)	[+] Show genes
GO:0007297	ovarian follicle cell migration	0.00063	0.0083	1.94 (12402,118,1408,26)	[+] Show genes
GO:0061138	morphogenesis of a branching epithelium	0.000641	0.00842	2.57 (12402,48,1408,14)	[+] Show genes
GO:0048754	branching morphogenesis of an epithelial tube	0.000641	0.0084	2.57 (12402,48,1408,14)	[+] Show genes
GO:0061351	neural precursor cell proliferation	0.000645	0.00844	3.71 (12402,19,1408,8)	[+] Show genes
GO:0044786	cell cycle DNA replication	0.000645	0.00843	3.71 (12402,19,1408,8)	[+] Show genes
GO:0007405	neuroblast proliferation	0.000645	0.00841	3.71 (12402,19,1408,8)	[+] Show genes
GO:1902099	regulation of metaphase/anaphase transition of cell cycle	0.000658	0.00856	3.15 (12402,28,1408,10)	[+] Show genes
GO:0030071	regulation of mitotic metaphase/anaphase transition	0.000658	0.00854	3.15 (12402,28,1408,10)	[+] Show genes
GO:0008285	negative regulation of cell proliferation	0.000674	0.00873	2.15 (12402,82,1408,20)	[+] Show genes
GO:0030166	proteoglycan biosynthetic process	0.000675	0.00872	4.11 (12402,15,1408,7)	[+] Show genes
GO:0009101	glycoprotein biosynthetic process	0.000675	0.0087	4.11 (12402,15,1408,7)	[+] Show genes
GO:0048469	cell maturation	0.000681	0.00876	2.66 (12402,43,1408,13)	[+] Show genes
GO:0016441	posttranscriptional gene silencing	0.0007	0.00899	2.94 (12402,33,1408,11)	[+] Show genes
GO:0035194	posttranscriptional gene silencing by RNA	0.0007	0.00897	2.94 (12402,33,1408,11)	[+] Show genes
GO:0034968	histone lysine methylation	0.000704	0.009	2.78 (12402,38,1408,12)	[+] Show genes
GO:0034622	cellular macromolecular complex assembly	0.000731	0.00933	1.61 (12402,252,1408,46)	[+] Show genes
GO:0071428	rRNA-containing ribonucleoprotein complex export from nucleus	0.000753	0.00959	7.05 (12402,5,1408,4)	[+] Show genes
GO:0033750	ribosome localization	0.000753	0.00957	7.05 (12402,5,1408,4)	[+] Show genes
GO:0033753	establishment of ribosome localization	0.000753	0.00955	7.05 (12402,5,1408,4)	[+] Show genes
GO:0072331	signal transduction by p53 class mediator	0.000753	0.00953	7.05 (12402,5,1408,4)	[+] Show genes
GO:0035246	peptidyl-arginine N-methylation	0.000753	0.00951	7.05 (12402,5,1408,4)	[+] Show genes
GO:0000054	ribosomal subunit export from nucleus	0.000753	0.00949	7.05 (12402,5,1408,4)	[+] Show genes
GO:0001109	promoter clearance during DNA-templated transcription	0.00078	0.00982	5.51 (12402,8,1408,5)	[+] Show genes
GO:0001111	promoter clearance from RNA polymerase II promoter	0.00078	0.0098	5.51 (12402,8,1408,5)	[+] Show genes
GO:0016577	histone demethylation	0.00078	0.00978	5.51 (12402,8,1408,5)	[+] Show genes
GO:0070076	histone lysine demethylation	0.00078	0.00976	5.51 (12402,8,1408,5)	[+] Show genes
GO:0048666	neuron development	0.000784	0.00979	2.01 (12402,101,1408,23)	[+] Show genes
GO:2000027	regulation of organ morphogenesis	0.0008	0.00996	2.08 (12402,89,1408,21)	[+] Show genes
GO:0006401	RNA catabolic process	0.000805	0.01	2.52 (12402,49,1408,14)	[+] Show genes
GO:0006406	mRNA export from nucleus	0.000814	0.0101	3.30 (12402,24,1408,9)	[+] Show genes
GO:0016073	snRNA metabolic process	0.000814	0.0101	3.30 (12402,24,1408,9)	[+] Show genes
GO:0019220	regulation of phosphate metabolic process	0.000842	0.0104	1.64 (12402,226,1408,42)	[+] Show genes
GO:0051174	regulation of phosphorus metabolic process	0.000842	0.0104	1.64 (12402,226,1408,42)	[+] Show genes
GO:0060810	intracellular mRNA localization involved in pattern specification process	0.000867	0.0107	2.60 (12402,44,1408,13)	[+] Show genes
GO:0006886	intracellular protein transport	0.000898	0.011	1.65 (12402,213,1408,40)	[+] Show genes
GO:0045860	positive regulation of protein kinase activity	0.000903	0.0111	3.04 (12402,29,1408,10)	[+] Show genes
GO:0034249	negative regulation of cellular amide metabolic process	0.000905	0.0111	2.40 (12402,55,1408,15)	[+] Show genes
GO:0021700	developmental maturation	0.000905	0.0111	2.40 (12402,55,1408,15)	[+] Show genes
GO:0045596	negative regulation of cell differentiation	0.000906	0.011	1.99 (12402,102,1408,23)	[+] Show genes
GO:0033047	regulation of mitotic sister chromatid segregation	0.00093	0.0113	2.85 (12402,34,1408,11)	[+] Show genes
GO:0010507	negative regulation of autophagy	0.000969	0.0118	3.52 (12402,20,1408,8)	[+] Show genes
GO:0048259	regulation of receptor-mediated endocytosis	0.000969	0.0118	3.52 (12402,20,1408,8)	[+] Show genes
		'P-value' is the enrichment p-value computed according to the mHG or HG model. This p-value is not corrected for multiple testing of 6154 GO terms.
			'FDR q-value' is the correction of the above p-value for multiple testing using the Benjamini and Hochberg (1995) method.
				Enrichment (N, B, n, b) is defined as follows:
				N - is the total number of genes
				B - is the total number of genes associated with a specific GO term
				n - is the number of genes in the top of the user's input list or in the target set when appropriate
				b - is the number of genes in the intersection
				Enrichment = (b/n) / (B/N)
